# Supplementary material for: Direct vs. Video-Laryngoscopy for Intubation by Paramedics of Simulated COVID-19 Patients under Cardiopulmonary Resuscitation: A Randomized Crossover Trial
Source: J Clin Med. 2021 Dec 8;10(24):5740. doi: 10.3390/jcm10245740 (PMC8707195; doi:10.3390/jcm10245740)
Supplement: Supplementary file 1 [file jcm-10-05740-s001.zip]

Archive with 1 entries (1 files):
- jcm-1457501-supplementary.pdf
